# Supplementary material for: A scale assessing doctor-patient communication in a context of acute conditions based on a systematic review
Source: PLoS One. 2018 Feb 21;13(2):e0192306. doi: 10.1371/journal.pone.0192306 (PMC5821327; doi:10.1371/journal.pone.0192306)
Supplement: S2 Table — (XLSX) [file pone.0192306.s002.xlsx]

## Sheet: Sheet1
male	age	work_medical_setting	family_status	pathology	education_completed	dpc1	dpc2	dpc3	dpc4	dpc5	dpc6	dpc7	dpc8	dpc9	dpc10	dpc11	dpc12	dpc13	dpc14	dpc15
1	32	0	single	ankle sprain	university	4	4	4	4	4	4	4	4	4	4	4	4	4	4	4
0	40	0	single	infection	university	4	4	4	4	4	4	4	1	1	3	4	4	4	4	4
0	29	0	couple	infection	university	4	4	4	4	4	4	4	1	4	2	4	4	4	4	4
0	40	1	single	infection	high school	2	2	1	4	2	2	2	1	1	2	4	2	4	2	2
1	18	0	single	ankle sprain	high school	4	4	3	2	4	4	4	4	1	4	4	3	3	1	4
0	20	0	single	ankle sprain	university	4	1	3	3	2	2	1	2	1	2	4	2	3	1	1
1	47	0	couple	ankle sprain	university	4	3	3	1	4	4	4	4	2	4	4	4	4	3	4
1	16	0	single	ankle sprain	secondary school	3	4	2	2	4	4	4	2	1	3	4	3	3	3	2
1	16	0	single	ankle sprain	secondary school	4	4	1	4	4	4	4	1	1	4	4	4	4	4	4
1	19	0	single	ankle sprain	high school	3	4	4	2	4	4	3	2	1	2	4	4	4	4	4
1	18	0	couple	ankle sprain	high school	4	2	4	4	4	4	4	3	1	4	4	4	4	4	4
1	36	0	single	ankle sprain	university	3	2	1	3	3	4	3	4	4	4	4	4	4	2	4
0	47	0	single	ankle sprain	secondary school	2	4	1	4	3	4	1	1	1	4	4	2	4	1	1
0	22	0	single	ankle sprain	high school	4	4	4	4	4	3	4	1	1	4	4	4	4	1	3
0	42	1	single	ankle sprain	high school	4	4	4	3	4	4	4	4	4	4	4	3	3	4	4
1	44	0	couple	ankle sprain	secondary school	4	4	4	4	4	4	4	4	4	4	4	4	4	4	4
1	25	0	couple	ankle sprain	university	4	4	3	3	4	4	1	1	3	4	4	4	4	2	1
0	16	0	single	ankle sprain	secondary school	1	4	1	3	1	1	1	1	1	4	4	4	4	1	1
1	31	0	single	ankle sprain	high school	3	4	4	4	4	4	4	4	3	4	4	4	4	4	4
0	46	1	single	infection	high school	4	4	2	4	4	4	3	2	1	4	4	4	3	3	4
0	66	0	couple	infection	university	4	4	4	1	4	4	3	2	3	2	4	4	3	4	4
1	19	0	couple	ankle sprain	high school	3	1	1	4	4	4	3	4	4	3	3	4	4	4	4
0	35	0	couple	ankle sprain	secondary school	4	4	4	4	4	4	4	4	1	2	4	4	4	4	4
0	42	0	single	ankle sprain	university	4	4	4	4	4	4	4	3	2	4	4	4	4	4	4
0	67	0	couple	ankle sprain	secondary school	2	4	1	1	2	4	1	1	1	2	4	4	4	1	1
0	27	0	single	ankle sprain	university	3	4	1	2	1	4	1	1	1	3	4	1	4	3	1
1	51	1	couple	ankle sprain	university	4	4	4	4	4	4	4	4	4	4	4	4	4	4	4
0	32	0	single	ankle sprain	university	2	3	1	2	1	4	1	1	1	1	4	1	4	1	1
1	74	1	couple	infection	university	4	4	1	4	4	4	4	4	1	3	4	4	4	4	4
1	24	0	single	ankle sprain	university	4	4	3	4	4	4	4	4	2	3	4	4	4	2	3
1	37	0	single	ankle sprain	university	4	4	1	1	1	4	1	1	1	4	4	1	4	4	1
1	20	0	single	infection	university	4	2	3	4	4	4	3	1	1	4	4	4	4	4	4
0	40	0	single	ankle sprain	university	4	4	4	4	4	4	4	4	1	4	4	4	4	4	4
0	25	0	couple	ankle sprain	university	4	4	4	4	3	4	2	1	1	3	4	4	4	2	1
0	35	1	single	ankle sprain	university	3	4	3	4	4	4	4	4	2	4	4	4	4	4	4
1	44	0	single	ankle sprain	secondary school	4	4	1	4	4	4	4	2	1	4	4	4	4	3	3
1	16	0	single	ankle sprain	secondary school	3	4	2	3	4	4	1	1	1	3	4	4	4	1	3
0	27	0	couple	ankle sprain	university	3	4	2	2	3	4	2	2	2	3	4	3	4	3	3
0	29	1	single	ankle sprain	high school	4	4	4	4	4	4	4	4	1	4	4	4	4	4	4
1	20	0	single	ankle sprain	university	3	4	3	3	4	4	4	3	1	3	4	4	4	3	4
0	40	0	couple	ankle sprain	high school	4	4	3	4	4	4	4	4	1	4	4	4	4	4	4
0	42	0	couple	ankle sprain	secondary school	4	4	4	4	4	4	4	4	1	4	4	4	4	4	4
1	38	0	couple	ankle sprain	high school	4	4	3	3	4	4	1	4	1	4	4	4	4	4	4
1	20	0	single	ankle sprain	university	4	4	3	4	4	4	3	4	2	4	4	4	4	4	4
1	43	0	couple	ankle sprain	high school	4	4	4	4	4	4	4	4	4	4	4	4	4	4	4
1	22	0	couple	ankle sprain	university	4	4	1	2	4	4	4	1	1	3	4	3	4	4	4
1	26	0	couple	ankle sprain	secondary school	4	4	2	4	4	4	4	4	4	3	4	4	3	4	2
1	26	1	couple	ankle sprain	university	3	4	4	4	1	4	4	4	3	1	4	4	4	4	4
0	26	0	single	ankle sprain	university	4	4	2	4	4	4	4	1	1	4	4	4	4	4	4
0	73	1	couple	ankle sprain	high school	3	4	3	4	4	4	2	1	2	4	4	4	4	4	3
1	38	0	couple	ankle sprain	high school	4	4	4	4	4	4	4	4	1	4	4	4	4	4	4
0	20	0	single	ankle sprain	high school	4	4	1	3	4	4	2	2	1	4	4	4	4	1	3
0	23	0	single	ankle sprain	secondary school	4	4	3	4	4	4	4	4	1	4	4	4	4	4	4
0	89	0	single	infection	secondary school	4	4	4	1	4	4	4	4	3	4	4	4	4	4	4
0	60	0	couple	infection	secondary school	4	4	1	1	4	2	4	1	1	4	4	4	4	4	4
0	71	0	couple	infection	secondary school	4	4	4	4	4	4	4	3	4	1	4	4	4	4	4
0	79	0	single	infection	secondary school	3	4	4	3	3	4	3	2	1	3	4	4	4	3	3
0	24	1	couple	infection	high school	4	4	4	4	4	4	4	1	1	4	4	4	4	4	4
0	60	0	couple	infection	secondary school	3	4	3	1	3	4	2	3	3	3	4	3	3	3	3
0	87	0	single	infection	secondary school	3	1	1	1	3	4	4	4	2	4	4	1	3	4	4
0	55	0	couple	infection	secondary school	2	3	3	3	2	3	2	1	1	3	4	3	3	2	2
0	43	0	single	infection	university	4	4	4	4	4	4	4	1	1	4	4	4	4	4	4
0	26	0	single	ankle sprain	high school	4	4	3	4	4	4	4	1	1	4	4	4	4	1	4
1	22	0	couple	ankle sprain	high school	4	4	4	4	4	4	4	4	4	4	4	4	4	4	4
0	53	1	couple	ankle sprain	secondary school	4	4	4	4	4	4	4	4	4	4	4	4	4	3	4
0	28	0	single	ankle sprain	high school	3	4	3	4	4	4	4	4	2	4	4	4	4	2	4
1	43	0	couple	ankle sprain	high school	4	4	4	4	4	4	4	4	3	4	4	4	4	4	4
1	32	0	couple	ankle sprain	secondary school	4	4	4	4	4	4	3	4	2	4	4	4	4	4	4
0	75	0	couple	ankle sprain	secondary school	4	4	3	4	4	4	4	4	1	4	4	4	4	4	4
0	58	0	couple	infection	high school	4	4	3	3	3	3	2	3	1	3	3	4	4	3	3
0	29	0	couple	infection	secondary school	4	4	2	4	4	4	1	1	1	3	4	4	4	1	1
0	39	0	single	ankle sprain	university	3		1	4	1	3	2	1	1	2	4	3	4	2	1
0	17	0	single	infection	secondary school	4	4	3	4	4	4	3	1	4	4	4	4	4	3	4
0	32	0	couple	ankle sprain	university	4	4	4	4	4	4	4	4	3	4	4	4	4	4	4
0	64	0	couple	ankle sprain	secondary school	4	3	4	4	4	4	4	4	4	4	4	4	4	4	4
1	67	0	couple	infection	university	4	4	4	4	4	4	4	4	4	4	4	4	4	4	4
0	49	0	single	infection	secondary school	4	4	4	4	4	4	1	1	1	2	4	4	4	4	4
0	19	0	single	ankle sprain	secondary school	4	4	3	4	4	4	3	4	4	4	4	4	4	4	4
0	73	0	couple	infection	university	3	4	1	4		3	2	1	1	1	4	4	3	1	1
1	27	1	couple	ankle sprain	high school	4	4	1	4	4	4	3	1	3	4	4	4	4	4	3
1	28	0	couple	ankle sprain	secondary school	1	1	1	1	1	1	1	1	1	1	4	1	3	1	1
0	25	0	couple	infection	university	4	4	3	4	3	3	3	2	2	3	4	4	4	3	3
0	21	0	couple	infection	university	4	2	4	4	4	4	3	1	1	4	4	4	4	2	4
0	20	0	couple	ankle sprain	university	4	4	3	3	4	3	3	3	2	3	4	3	4	4	4
0	52	0	single	infection	high school	2	4	1	1	1	4	1	1	1	4	4	4	4	1	1
0	17	0	single	ankle sprain	secondary school	4	2	1	4	4	4	3	3	4	4	4	3	4	4	4
0	59	0	couple	ankle sprain	secondary school	4	4	4	4	4	4	4	4	4	4	4	4	4	4	4
0	41	0	single	infection	secondary school	4	4	4	4	4	4	4	1	3	4	4	3	4	4	4
1	36	0	single	ankle sprain	university	2	3	1	1	1	4	2	1	1	1	4	2	3	2	1
0	62	1	single	ankle sprain	university	1	4	1	1	1	3	2	1	1	2	2	1	4	1	2
0	31	0	single	ankle sprain	university	4	4	4	4	4	4	4	4	1	4	4	4	4	4	4
1	29	0	couple	ankle sprain	university	4	4	4	3	1	4	3	2	1	4	4	4	4	4	4
0	28	0	single	infection	secondary school	4	4	4	4	4	4	4	3	1	4	4	4	4	4	3
1	30	0	couple	ankle sprain	university	1	1	1	4	2	3	1	3		1	3	3	4	2	1
1	16	0	single	ankle sprain	secondary school	4	4	4	4	4	3	4	2	2	4	4	4	3	4	4
1	22	0	single	ankle sprain	high school	3	3	1	3	3	2	1	1	1	4	1	3	4	1	2
1	40	0	couple	infection	university	4	4	4	4	4	4	4	1	1	4	4	4	4	4	4
0	67	0	couple	infection	high school	4	4	4	2	4	4	4	3	1	4	4	4	4	3	3
1	18	1	single	ankle sprain	high school	4	4	2	4	4	4	4	1	1	4	4	4	4	4	4
1	17	0	single	ankle sprain	high school	4	4	4	4	4	4	4	4	3	4	4	4	4	4	4
0	18	0	single	infection	high school	4	4	1	3	3	4	4	1	1	4	4	3	3	3	4
0	24	0	couple	ankle sprain	university	4	4	3	4	4	4	3	4	3	4	4	4	4	2	3
1	82	0	couple	infection	secondary school	4	4	3	4	4	4	4	4	1	4	4	4	4	3	4
0	66	1	couple	infection	high school	3	4	4	4	4	3	3	3	2	4	4	4	4	2	4
0	89	0	single	infection	secondary school	4	4	1	4	3	1	2	1	1	3	4	4	4	1	4
0	43	0	single	ankle sprain	university	4	4	4	4	4	4	4	1	4	4	4	2	4	4	4
0	21	0	couple	ankle sprain	high school	4	4	1	2	2	4	3	3	4	4	4	2	4	4	4
0	36	1	single	infection	high school	4	4	3	4	4	4	4	1	1	4	4	4	4	3	3
1	28	0	single	infection	university	4	2	3	4	4	4	4	1	1	4	4	4	3	3	3
0	20	0	couple	infection	university	3	3	4	3	3	2	2	1	1	4	4	3	3	3	4
1	62	0	couple	infection	secondary school	4	4	4	4	4	4	4	1	1	4	4	3	3	4	3
0	41	0	single	infection	university	4	4	3	4	4	4	3	3	3	3	4	3	3	4	3
0	43	0	single	infection	university	4	4	4	4	4	4	4	3	1	3	4	4	4	4	4
1	76	0	couple	infection	secondary school	4	4	4	3	4	4	4	4	4	4	4	4	4	3	4
0	22	0	single	infection	high school	2	3	2	2	3	3	1	1	1	4	4	3	4	2	2
0	21	0	single	infection	university	4	1	1	3	3	4	1	1	1	4	4	2	4	1	1
0	67	0	couple	infection	university	4	4	2	4	4	3	1	1	1	4	4	4	3	1	2
0	52	1	couple	infection	university	4	4	1	3	4	4	4	1	4	4	4	4	4	4	4
1	83	0	single	infection	secondary school	4	4	2	3	4	4	2	1	1	4	4	4	4	4	4
1	65	0	single	infection	university	4	4		4	4	4	4	1	4	4	4	4	4	4	4
0	68	0	couple	infection	secondary school	4	4	1	4	4	3	4	1	1	4	4	4	3	4	4
0	71	0	single	infection	high school	1	1	1	1	1	1	1	1	1	1	1	1	1	1	1
0	28	0	couple	infection	secondary school	4	4	1	3	4	4	4	4	1	1	4	4	4	3	3
0	31	0	couple	infection	university	4	4	1	1	4	4	4	4	1	4	4	4	4	2	4
0	55	1	couple	infection	secondary school	4	4	4	4	4	4	4	4	1	4	4	4	4	4	4
0	60	0	couple	infection	secondary school	4	4	4	4	4	4	4	4	3	4	4	4	4	4	4
1	51	0	couple	infection	secondary school	3	4	1	3	3	4	1	2	1	4	4	3	3	1	2
1	71	0	couple	infection	secondary school	4	4	4	4	4	4	4	3	1	3	4	4	4	4	3
0	16	0	single	ankle sprain	secondary school	1	4	1	4	4	4	3	1	1	3	4	3	3	2	2
0	69	1	single	infection	secondary school	4	4	4	4	4	4	4	4	1	4	4	4	4	4	4
1	39	0	couple	ankle sprain	university	4	4	3	3	4	4	3	3	3	4	4	4	4	4	4
1	19	0	single	ankle sprain	high school	3	4	1	4	4	4	4	4	1	4	4	4	4	4	4
0	16	0	single	ankle sprain	secondary school	4	4	3	4	4	4	4	4	3	4	4	4	4	4	4
1	16	0	single	ankle sprain	secondary school	4	4	2	4	4	4	4	4	4	4	4	4	4	4	4
0	20	1	single	ankle sprain	high school	4	4	4	4	4	4	4	4	3	4	4	4	4	4	4
1	24	0	single	ankle sprain	university	4	4	4	4	4	4	4	4	1	4	4	4	3	4	4
0	42	1	couple	infection	secondary school	4	4	4	4	4	4	2	4	1	4	4	4	4	4	4
0	28	0	couple	ankle sprain	university	2	4	1	2	1	4	1	1	1	2	4	2	4	2	2
0	65	0	single	infection	secondary school	2	4	2	1	1	1	1	1	1	2	4	2	4	2	1
0	18	1	single	infection	high school	3	4	1	3	1	4	1	1	4	1	4	1	4	1	1
1	16	0	single	ankle sprain	secondary school	4	4	2	1	4	4	1	1	1	3	4	4	4	1	2
1	45	0	couple	infection	secondary school	3	4	2	4	4	4	4	4	3	4	4	4	4	4	4
0	85	0	couple	infection	secondary school	4		1	4	4	4	1	1	1	1	4	4	4	1	1
0	86	0	single	infection	secondary school	4		4	4	4	4	4	1	1	4	4	4	4		4
0	28	0	couple	infection	university	4	4	4	4	2	4	4	4	4	1	4	4	4	4	4
1	30	0	couple	infection	high school	4	4	4	4	4	4	3	1	1	4	4	4	4	4	4
0	23	0	single	infection	secondary school	3	4	3	4	4	4	3	1	3	3	4	4	3	4	4
1	30	0	couple	infection	university	4	4	4	4	3	3	4	2	2	3	4	4	4		3
1	72	0	couple	infection	secondary school	3	4	4	4	4	4	3	1	1	4	4	4	4	3	4
0	52	0	couple	infection	secondary school	4	4	4	4	4	4	4	4	4	4	4	4	4	4	4
1	60	0	couple	infection	high school	4	4	4	4	4	4	4	1	1	4	4	4	4	4	4
0	57	1	single	infection	secondary school	4	4	4	4	4	4	4	4	1	4	4	4	4	4	4
0	73	0	single	infection	secondary school	4	3	4	4	4	4	4	4	4	3	4	4	4	4	4
1	75	0	couple	infection	secondary school	4	4	2	4	4	4	4	3	3	4	4	4	4	4	4
0	17	0	couple	infection	secondary school	4	4	4	4	4	4	4	4	3	4	4	4	4	4	4
1	57	0	single	infection	secondary school	4	4	4	4	4	4	4	1	4	4	4	4	4	4	4
